# Supplementary material for: Barriers and facilitators to the national scale‐up of a preterm standardised parenteral nutrition system: A mixed‐methods evaluation
Source: JPGN Rep. 2026 Jul 31:10.1002/jpr3.70213. Online ahead of print. doi: 10.1002/jpr3.70213 (PMC13425788; doi:10.1002/jpr3.70213)
Supplement: Supplementary file 11 — Suppl_Table_S5. [file JPR3-9999-0-s001.xlsx]

## Sheet: Supporting Table S5
Median and p-values for the 15 determinants statements for the use of the SPN protocol
	Attitude towards the use of the SPN protocol										Confidence in using the SPN protocol										Support from peers and organisation in use of the SPN protocol						Evidence base for SPN protocol
	1		2		33		4		5		6		7		8		9		10		11		12		13		14		15
Overall	7 (6–7)		7 (6–7)		2 (1–2)		7 (6–7)		7 (6–7)		6 (6–7)		6 (5.5–7)		6 (6–7)		6 (4–6)		6 (6–7)		7 (6–7)		6 (6-7)		6 (6–7)		6 (6–7)		6 (6–7)
Gender		0.884		0.655		0.619		0.506		0.804		0.073		0.679		0.232		0.155		0.786		0.476		0.908		0.179		0.176		0.346
Male	7 (6–7)		7 (6–7)		2 (1–2)		7 (6–7)		7 (6–7)		6 (6–6)		6 (6–6)		6 (5.3–7)		6 (4.3–6.8)		6 (6–7)		7 (6–7)		6 (5–7)		7 (6–7)		6 (6–7)		6 (6–7)
Female	7 (6–7)		7 (6–7)		1.5 (1–2)		7 (6–7)		7 (6–7)		6 (6–7)		6 (5–7)		6 (6–7)		6 (4–6)		6 (6–7)		7 (6–7)		6 (6–7)		6 (6–7)		7 (6–7)		6 (6–7)
Professional role		0.284		0.042		0.142		0.397		0.174		0.131		0.448		0.041		<0.001		0.085		0.823		0.005		0.428		0.104		0.042
Nurse	7 (6–7)		6.5 (6–7)		1 (1–2)		7 (6–7)		7 (6–7)		6 (6–7)		6 (6–7)		6 (6–7)		5 (3–6)		6 (6–7)		7 (6–7)		6 (4–6.5)		6 (6–7)		6 (6–7)		6 (6–7)
Doctor in Training	7 (6–7)		7 (6.3–7)		2 (1–2)		7 (6.3–7)		7 (7–7)		6 (5–7)		6 (5–6.8)		6 (5.3–7)		5 (4–6)		6 (6–7)		7 (6–7)		6 (5–6.5)		6.5 (6–7)		6 (5.5–7)		6 (6–7)
Consultant	6 (6–7)		7 (6–7)		2 (1–2)		7 (6–7)		6 (6–7)		6 (6–7)		6 (5.8–7)		6 (6–7)		6 (6–7)		7 (6–7)		7 (6–7)		6.5 (6–7)		7 (6–7)		6 (6–7)		6 (6–7)
Dietician	7 (6–7)		7 (6.5–7)		1 (1–2)		7 (6–7)		7 (6–7)		7 (6–7)		7 (6–7)		7 (6–7)		6 (2.5–6)		7 (6–7)		7 (6.5–7)		7 (6–7)		7 (6–7)		7 (6.5–7)		7 (6.5–7)
Pharmacist	7 (6–7)		7 (7–7)		2 (2–6)		7 (6–7)		7 (6–7)		6 (6–7)		6 (4–7)		5 (5–6)		5 (4–6)		6 (6–6)		7 (6–7)		6 (4–6)		6 (5–7)		7 (6–7)		7 (6–7)
Unit level		0.097		0.029		0.392		0.018		0.196		0.701		0.205		0.290		0.017		0.739		0.314		0.092		0.128		0.218		0.918
Level 1	7 (6–7)		7 (6–7)		1 (1–2)		7 (6–7)		7 (6.5–7)		6 (6–7)		6 (4.5–6)		6 (6–7)		6 (4–6)		7 (6–7)		7 (6.5–7)		6 (4–6.5)		7 (6–7)		7 (6–7)		6 (6–7)
Level 2	6 (5.8–7)		6 (5.8–7)		2 (1–4)		6 (6–7)		7 (6–7)		6 (6–7)		6 (5–7)		6 (5.3–7)		5 (2–6)		6 (6–7)		7 (6–7)		6 (4–7)		6 (6–7)		6 (6–7)		6 (6–7)
Level 3	7 (6–7)		7 (6–7)		2 (1–2)		7 (6–7)		7 (6–7)		6 (6–7)		6 (6–7)		6 (6–7)		6 (4–6.3)		6 (6–7)		7 (6–7)		6 (6–7)		7 (6–7)		7 (6–7)		6 (6–7)
Training received		0.113		0.152		0.158		0.051		0.159		0.137		<0.001		0.018		0.101		0.167		0.066		0.136		0.004		0.169		0.181
Yes	7 (6–7)		7 (6–7)		1 (1–2)		7 (6–7)		7 (6–7)		6 (6–7)		6 (6–7)		6 (6–7)		6 (4–6)		6 (6–7)		7 (6–7)		6 (6–7)		7 (6–7)		6 (6–7)		6 (6–7)
No	6 (6–7)		6 (6–7)		2 (1–3)		6 (6–7)		6 (6–7)		6 (5–7)		4 (2–5)		6 (5–6.3)		5 (3.3–6)		6 (6–7)		6.5 (6–7)		6 (5–6)		6 (5–6.3)		6 (4.3–7)		6 (6–7)
Years of experience		0.004		<0.001		0.195		0.028		<0.001		0.946		0.838		0.681		0.682		0.151		0.505		0.197		0.318		0.044		0.24
0-10 years	7 (6–7)		7 (7–7)		1 (1–2)		7 (6–7)		7 (7–7)		6 (6–7)		6 (5–7)		6 (6–7)		5 (4–6)		7 (6–7)		7 (6–7)		6 (6–7)		7 (6–7)		7 (6–7)		7 (6–7)
> 10 years	6 (6–7)		6 (6–7)		2 (1–2)		7 (6–7)		6 (6–7)		6 (6–7)		6 (6–7)		6 (6–7)		6 (4–6)		6 (6–7)		7 (6–7)		6 (5–7)		6 (6–7)		6 (6–7)		6 (6–7)
1 possible range 1-7 with higher scores indicating stronger agreement. "Not sure" responses are excluded.
2 from Mann-Whitney U test when two groups and from Kruskal-Wallis test when more than two groups
3 negatively-worded statement
